# Supplementary material for: Comparison of Immune Responses between Inactivated and mRNA SARS-CoV-2 Vaccines Used for a Booster Dose in Mice
Source: Viruses. 2023 Jun 11;15(6):1351. doi: 10.3390/v15061351 (PMC10301383; doi:10.3390/v15061351)
Supplement: Supplementary file 1 [file viruses-15-01351-s001.zip]

Archive with 1 entries (1 files):
- viruses-2426911-supplementary.pdf
